# Supplementary material for: The uterine epithelial loss of Pten is inefficient to induce endometrial cancer with intact stromal Pten
Source: PLoS Genet. 2018 Aug 24;14(8):e1007630. doi: 10.1371/journal.pgen.1007630 (PMC6126871; doi:10.1371/journal.pgen.1007630)
Supplement: S1 Table — (XLSX) [file pgen.1007630.s011.xlsx]

## Sheet: Sheet1
Supplemental Table S1. List of antibodies used for immunohistochemistry, immunofluorescence and western blotting.
Use	Antigen	Antigen	Company	Catalog No.	Dilution	Antigen retrieval	Tissue preparation
IHC/IF/WB	phosphatase and tensin homologue gene	PTEN	Cell Signaling Technology	9559	IHC/IF 1:200	Citrate	Paraffin
			(Danvers, MA, USA)		WB 1:1000
IHC/IF	cytokeratin 8	CK8	Developmental Studies Hybridoma Bank	TROMA-I	1:200	Citrate	Paraffin
			(Iowa City, Iowa, USA)
IHC/IF/WB	phosphorylated thymoma viral proto-oncogene 1	p-AKT	Cell Signaling Technology	9271	IHC/IF 1:200	Citrate	Paraffin
			(Danvers, MA, USA)		WB 1:1000
IHC/IF/WB	phosphorylated ribosomal protein S6	pS6	Cell Signaling Technology	2211	IHC/IF 1:200	Citrate	Paraffin
			(Danvers, MA, USA)		WB 1:1000
IHC/IF	cyclooxygenase-2	COX-2	Custom-made	N.A.	1:500	Citrate	Paraffin
IF/WB	transformation related protein 63	p63	Cell Signaling Technology	13109	1:200	None	Frozen
			(Danvers, MA, USA)
IF	cytokeratin 5	CK5	Abcam	ab53121	1:200	None	Frozen
			(Cambridge, MA, USA)
IF	Mki67	Ki67	Thermo-Fisher	RM-9106	1:200	None	Frozen
			(Lafayette, CO, USA)
IF	phosphorylated histone H3	pHH3	Cell Signaling Technology	9701	1:200	None	Frozen
			(Danvers, MA, USA)
IF	cleaved caspase-3	caspase-3	Cell Signaling Technology	9661	1:200	None	Frozen
			(Danvers, MA, USA)
IF	protein tyrosine phosphatase, receptor type C	CD45	Biolegend/Labome	103102	1:200	None	Frozen
			(San Diego, CA, USA)
IF	lymphocyte antigen 6 complex, locus G	Ly6G	Bio-Rad	MCA2387	1:200	None	Frozen
			(Hercules, California, USA)
IF	adhesion G protein-coupled receptor E1	F4/80	Bio-Rad	MCA497R	1:400	None	Frozen
			(Hercules, California, USA)
IF	MHC class II	MHCII	eBioscience	14-5321-81	1:500	None	Frozen
			(Lafayette, CO, USA)
IF	mannose receptor C-type 1	CD206	AbD Serotec	MCA2235T	1:500	None	Frozen
			(Oxford, UK)
IF	transforming growth factor beta 1	TGFβ	Custom-made	N.A.	1:200	Citrate	Paraffin
IF	phosphorylated Smad2/Smad3	p-SMAD2/3	Cell Signaling Technology	8828	1:200	Citrate	Paraffin
			(Danvers, MA, USA)
IF	actin, alpha 2, smooth muscle aorta	α-SMA	Abcam	ab5694	1:200	Citrate	Paraffin
			(Cambridge, MA, USA)
IF	Desmin	Desmin	Santa Cruz	sc-7559	1:200	None	Frozen
			(Dallas, Texas, USA)
IF	cadherin 1	E-cad	R&D Systems	AF648	1:200	Citrate	Paraffin
			(Minneapolis, Minnesota, US)
IF	estrogen receptor 1	ESR1	Santa Cruz	sc-542	1:200	None	Frozen
			(Dallas, Texas, USA)
IF	progesterone receptor	PR	Cell Signaling Technology	8757	1:200	None	Frozen
			(Danvers, MA, USA)
WB	actin, beta	β-Actin	Santa Cruz	sc-1615	1:2000	N.A.	N.A.
			(Dallas, Texas, USA)
WB	thymoma viral proto-oncogene 1	AKT	Cell Signaling Technology	9272	1:1000	N.A.	N.A.
			(Danvers, MA, USA)
WB	ribosomal protein S6	S6	Cell Signaling Technology	2217	1:1000	N.A.	N.A.
			(Danvers, MA, USA)
